# Supplementary material for: Structural basis for kinase inhibition in the tripartite E. coli HipBST toxin–antitoxin system
Source: eLife. 2023 Nov 6;12:RP90400. doi: 10.7554/eLife.90400 (PMC10627512; doi:10.7554/eLife.90400)
Supplement: Figure 2—source data 1. [file elife-90400-fig2-data1.zip]

Archive with 11 entries (10 files):
- Figure 2-source data 1/
- Figure 2-source data 1/Figure 2-source data 1.pptx
- __MACOSX/Figure 2-source data 1/._Figure 2-source data 1.pptx
- Figure 2-source data 1/.DS_Store
- __MACOSX/Figure 2-source data 1/._.DS_Store
- Figure 2-source data 1/Figure 2-source data 1-1.tif
- __MACOSX/Figure 2-source data 1/._Figure 2-source data 1-1.tif
- Figure 2-source data 1/Figure 2-source data 1-2.tif
- __MACOSX/Figure 2-source data 1/._Figure 2-source data 1-2.tif
- Figure 2-source data 1/Figure 2-source data 1-3.tif
- __MACOSX/Figure 2-source data 1/._Figure 2-source data 1-3.tif
