# Supplementary material for: Structural basis for kinase inhibition in the tripartite E. coli HipBST toxin–antitoxin system
Source: eLife. 2023 Nov 6;12:RP90400. doi: 10.7554/eLife.90400 (PMC10627512; doi:10.7554/eLife.90400)
Supplement: Figure 3—source data 1. [file elife-90400-fig3-data1.zip]

Archive with 5 entries (4 files):
- Figure 3-source data 1/
- Figure 3-source data 1/Figure 3-source data 1.jpg
- __MACOSX/Figure 3-source data 1/._Figure 3-source data 1.jpg
- Figure 3-source data 1/Figure 3-source data 1.pptx
- __MACOSX/Figure 3-source data 1/._Figure 3-source data 1.pptx
